# Supplementary material for: Influenza in Malaysian adult patients hospitalized with community-acquired pneumonia, acute exacerbation of chronic obstructive pulmonary disease or asthma: a multicenter, active surveillance study
Source: BMC Infect Dis. 2021 Jul 5;21:644. doi: 10.1186/s12879-021-06360-9 (PMC8256617; doi:10.1186/s12879-021-06360-9)
Supplement: Supplementary file 3 — Additional file 3. List of influenza sequences used in analysis. [file 12879_2021_6360_MOESM3_ESM.xls]

## Sheet: H1N1pdm09
We acknowledge the authors, originating and submitting laboratories of the sequences from GISAID’s EpiFlu™ Database on which this research is based. The list is detailed below.
All submitters of data may be contacted directly via the GISAID website www.gisaid.org
Segment ID	Segment	Country	Collection date	Isolate-ID	Isolate name	Originating Lab	Submitting Lab	Authors
EPI1341786	HA	United Kingdom	2018-Nov-17	EPI_ISL_335393	A/England/619/2018	Microbiology Services Colindale, Public Health England	Microbiology Services Colindale, Public Health England	Galiano,M.
EPI1437389	HA	Mauritius	2018-Dec-12	EPI_ISL_355406	A/Mauritius/I-1077/2018	Central Health Laboratory	Crick Worldwide Influenza Centre
EPI1271945	HA	Hong Kong (SAR)	2018-Jun-13	EPI_ISL_320829	A/Hong Kong/1114/2018	Government Virus Unit	Crick Worldwide Influenza Centre
EPI1258971	HA	Egypt	2018-Jan-15	EPI_ISL_315705	A/Egypt/458/2018	Ministry of Health and Population	Crick Worldwide Influenza Centre
EPI1328977	HA	Oman	2018-Nov-19	EPI_ISL_332864	A/Oman/6335/2018	Central Public Health Laboratory, Ministry of Health	Crick Worldwide Influenza Centre
EPI1437485	HA	Saudi Arabia	2018-Aug-26	EPI_ISL_355454	A/Saudi Arabia/463062/2018	Ministry of Health Riyadh	Crick Worldwide Influenza Centre
EPI1437105	HA	Spain	2019-Jan-05	EPI_ISL_355263	A/Andalucia/268/2019	Instituto de Salud Carlos III	Crick Worldwide Influenza Centre
EPI1277078	HA	Korea, Republic of	2018-Mar-07	EPI_ISL_321832	A/Seoul/1288/2018	National Influenza Center of Republic of Korea, Korea CDC	Crick Worldwide Influenza Centre
EPI1415377	HA	Ireland	2019-Jan-08	EPI_ISL_350972	A/Ireland/07549/2019	UCD National Virus Reference Laboratory	UCD National Virus Reference Laboratory	Dunford, L.
EPI1351876	HA	Ireland	2018-Dec-19	EPI_ISL_337055	A/Ireland/90237/2018	UCD National Virus Reference Laboratory	UCD National Virus Reference Laboratory	Dunford, L.
EPI1422521	HA	Taiwan	2019-Mar-07	EPI_ISL_352136	A/Taiwan/81946/2019	Centers for Disease Control, R.O.C. (Taiwan)	Centers for Disease Control, R.O.C. (Taiwan)
EPI1353580	HA	Hong Kong (SAR)	2018-Nov-25	EPI_ISL_337476	A/HK/2869/2018	Hong Kong Department of Health	Hong Kong Department of Health	Mak,G.C.; Lo,J.Y.C.
EPI1319584	HA	Hong Kong (SAR)	2018-Sep-03	EPI_ISL_331323	A/HK/1822/2018	Hong Kong Department of Health	Hong Kong Department of Health	Mak,G.C.; Lo,J.Y.C.
EPI1355095	HA	Portugal	2018-Dec-28	EPI_ISL_338220	A/Lisboa/35/2018	Instituto Nacional de Saude (INSA)	Instituto Nacional de Saude (INSA)	Guiomar, R.;Pechirra, P.; Cristovao, P.; Costa, I.; Conde, P.
EPI1542573	HA	China	2019-Jun-17	EPI_ISL_377081	A/Guangdong-Maonan/SWL1536/2019	WHO Chinese National Influenza Center	WHO Chinese National Influenza Center	Xiaoxu,Zeng;Xiyan,Li;Weijuan,Huang;Lei,Yang;Dayan,Wang
EPI1381204	HA	China	2015-Sep-07	EPI_ISL_344425	A/Michigan/45/2015	WHO Chinese National Influenza Center	WHO Chinese National Influenza Center	Xiaoxu,Zeng;Xiyan,Li;Weijuan,Huang;Lei,Yang;Dayan,Wang;Yuelong,Shu
EPI1380988	HA	China	2018-Aug-14	EPI_ISL_344353	A/shenzhen/2019-14202/2018	WHO Chinese National Influenza Center	WHO Chinese National Influenza Center	Xiaoxu,Zeng;Xiyan,Li;Weijuan,Huang;Lei,Yang;Dayan,Wang;Yuelong,Shu
EPI1380688	HA	China	2019-Feb-13	EPI_ISL_344253	A/Xinjiang-Kelamayi/1142/2019	WHO Chinese National Influenza Center	WHO Chinese National Influenza Center	Xiaoxu,Zeng;Xiyan,Li;Weijuan,Huang;Lei,Yang;Dayan,Wang;Yuelong,Shu
EPI1340365	HA	China	2018-Jul-23	EPI_ISL_334941	A/Shanghai-Jingan/SWL13362/2018	WHO Chinese National Influenza Center	WHO Chinese National Influenza Center	Xiaoxu,Zeng;Xiyan,Li;Weijuan,Huang;Lei,Yang;Dayan,Wang;Yuelong,Shu
EPI1647853	HA	Malaysia	2019-Oct-14	EPI_ISL_402033	A/Malaysia/RP2253/2019	Institut Penyelidikan Perubatan	WHO Collaborating Centre for Reference and Research on Influenza	Deng,Y-M; Iannello,P; Lau,H; Todd,A; Spirason,N; Moselen,J; Komadina,N.
EPI1647850	HA	Malaysia	2019-Oct-14	EPI_ISL_402032	A/Malaysia/RP2254/2019	Institut Penyelidikan Perubatan	WHO Collaborating Centre for Reference and Research on Influenza	Deng,Y-M; Iannello,P; Lau,H; Todd,A; Spirason,N; Moselen,J; Komadina,N.
EPI1647847	HA	Malaysia	2019-Oct-14	EPI_ISL_402031	A/Malaysia/RP2255/2019	Institut Penyelidikan Perubatan	WHO Collaborating Centre for Reference and Research on Influenza	Deng,Y-M; Iannello,P; Lau,H; Todd,A; Spirason,N; Moselen,J; Komadina,N.
EPI1647292	HA	Malaysia	2019-Oct-25	EPI_ISL_401811	A/Malaysia/RP2261/2019	Institut Penyelidikan Perubatan	WHO Collaborating Centre for Reference and Research on Influenza	Deng,Y-M; Iannello,P; Lau,H; Todd,A; Spirason,N; Moselen,J; Komadina,N.
EPI1647290	HA	Malaysia	2019-Oct-30	EPI_ISL_401810	A/Malaysia/RP2260/2019	Institut Penyelidikan Perubatan	WHO Collaborating Centre for Reference and Research on Influenza	Deng,Y-M; Iannello,P; Lau,H; Todd,A; Spirason,N; Moselen,J; Komadina,N.
EPI1647262	HA	Malaysia	2018-Dec-28	EPI_ISL_401799	A/Malaysia/RP0111/2018	Institut Penyelidikan Perubatan	WHO Collaborating Centre for Reference and Research on Influenza	Deng,Y-M; Iannello,P; Lau,H; Todd,A; Spirason,N; Moselen,J; Komadina,N.
EPI1594273	HA	Malaysia	2019-Feb-22	EPI_ISL_391552	A/Malaysia/RP1195/2019	Institut Penyelidikan Perubatan	WHO Collaborating Centre for Reference and Research on Influenza	Deng,Y-M; Iannello,P; Lau,H; Todd,A; Spirason,N; Moselen,J; Komadina,N.
EPI1594270	HA	Malaysia	2019-Feb-13	EPI_ISL_391551	A/Malaysia/RP1189/2019	Institut Penyelidikan Perubatan	WHO Collaborating Centre for Reference and Research on Influenza	Deng,Y-M; Iannello,P; Lau,H; Todd,A; Spirason,N; Moselen,J; Komadina,N.
EPI1594219	HA	Malaysia	2019-Feb-15	EPI_ISL_391534	A/Malaysia/RP1191/2019	Institut Penyelidikan Perubatan	WHO Collaborating Centre for Reference and Research on Influenza	Deng,Y-M; Iannello,P; Lau,H; Todd,A; Spirason,N; Moselen,J; Komadina,N.
EPI1594216	HA	Malaysia	2019-Feb-05	EPI_ISL_391533	A/Malaysia/RP0746/2019	Institut Penyelidikan Perubatan	WHO Collaborating Centre for Reference and Research on Influenza	Deng,Y-M; Iannello,P; Lau,H; Todd,A; Spirason,N; Moselen,J; Komadina,N.
EPI1584506	HA	Malaysia	2019-May-28	EPI_ISL_389530	A/Malaysia/RP1928/2019	Institut Penyelidikan Perubatan	WHO Collaborating Centre for Reference and Research on Influenza	Deng,Y-M; Iannello,P; Lau,H; Todd,A; Spirason,N; Komadina,N.
EPI1584504	HA	Malaysia	2019-May-14	EPI_ISL_389529	A/Malaysia/RP1789/2019	Institut Penyelidikan Perubatan	WHO Collaborating Centre for Reference and Research on Influenza	Deng,Y-M; Iannello,P; Lau,H; Todd,A; Spirason,N; Komadina,N.
EPI1584502	HA	Malaysia	2019-May-03	EPI_ISL_389528	A/Malaysia/RP1599/2019	Institut Penyelidikan Perubatan	WHO Collaborating Centre for Reference and Research on Influenza	Deng,Y-M; Iannello,P; Lau,H; Todd,A; Spirason,N; Komadina,N.
EPI1584500	HA	Malaysia	2019-Jun-09	EPI_ISL_389527	A/Malaysia/RP2118/2019	Institut Penyelidikan Perubatan	WHO Collaborating Centre for Reference and Research on Influenza	Deng,Y-M; Iannello,P; Lau,H; Todd,A; Spirason,N; Komadina,N.
EPI1584472	HA	Malaysia	2019-Jun-02	EPI_ISL_389513	A/Malaysia/RP2000/2019	Institut Penyelidikan Perubatan	WHO Collaborating Centre for Reference and Research on Influenza	Deng,Y-M; Iannello,P; Lau,H; Todd,A; Spirason,N; Komadina,N.
EPI1584469	HA	Malaysia	2019-May-11	EPI_ISL_389512	A/Malaysia/RP1790/2019	Institut Penyelidikan Perubatan	WHO Collaborating Centre for Reference and Research on Influenza	Deng,Y-M; Iannello,P; Lau,H; Todd,A; Spirason,N; Komadina,N.
EPI1550233	HA	Malaysia	2019-Feb-13	EPI_ISL_378578	A/Malaysia/RP0573/2019	Institut Penyelidikan Perubatan	WHO Collaborating Centre for Reference and Research on Influenza	Deng,Y-M; Iannello,P; Lau,H; Todd,A; Spirason,N; Komadina,N.
EPI1550230	HA	Malaysia	2019-Feb-11	EPI_ISL_378577	A/Malaysia/RP0572/2019	Institut Penyelidikan Perubatan	WHO Collaborating Centre for Reference and Research on Influenza	Deng,Y-M; Iannello,P; Lau,H; Todd,A; Spirason,N; Komadina,N.
EPI1489563	HA	Malaysia	2019-Feb-15	EPI_ISL_364291	A/Malaysia/RP0575/2019	Institut Penyelidikan Perubatan	WHO Collaborating Centre for Reference and Research on Influenza	Deng,Y-M; Iannello,P; Lau,H; Todd,A; Spirason,N; Komadina,N.
EPI1359527	HA	Malaysia	2018-Aug-24	EPI_ISL_339215	A/Malaysia/RP3690/2018	Institut Penyelidikan Perubatan	WHO Collaborating Centre for Reference and Research on Influenza	Deng,Y-M; Iannello,P; Lau,H; Kaye,M; Todd,A; Spirason,N; Komadina,N.
EPI1359524	HA	Malaysia	2018-Mar-29	EPI_ISL_339214	A/Malaysia/RP1648/2018	Institut Penyelidikan Perubatan	WHO Collaborating Centre for Reference and Research on Influenza	Deng,Y-M; Iannello,P; Lau,H; Kaye,M; Todd,A; Spirason,N; Komadina,N.
EPI1359521	HA	Malaysia	2018-Mar-23	EPI_ISL_339213	A/Malaysia/RP1643/2018	Institut Penyelidikan Perubatan	WHO Collaborating Centre for Reference and Research on Influenza	Deng,Y-M; Iannello,P; Lau,H; Kaye,M; Todd,A; Spirason,N; Komadina,N.
EPI1359518	HA	Malaysia	2018-Oct-24	EPI_ISL_339212	A/Malaysia/RP3915/2018	Institut Penyelidikan Perubatan	WHO Collaborating Centre for Reference and Research on Influenza	Deng,Y-M; Iannello,P; Lau,H; Kaye,M; Todd,A; Spirason,N; Komadina,N.
EPI1359515	HA	Malaysia	2018-Oct-03	EPI_ISL_339211	A/Malaysia/RP3628/2018	Institut Penyelidikan Perubatan	WHO Collaborating Centre for Reference and Research on Influenza	Deng,Y-M; Iannello,P; Lau,H; Kaye,M; Todd,A; Spirason,N; Komadina,N.
EPI1359418	HA	Malaysia	2018-May-31	EPI_ISL_339178	A/Malaysia/RP2313/2018	Institut Penyelidikan Perubatan	WHO Collaborating Centre for Reference and Research on Influenza	Deng,Y-M; Iannello,P; Lau,H; Kaye,M; Todd,A; Spirason,N; Komadina,N.
EPI1359415	HA	Malaysia	2018-Mar-27	EPI_ISL_339177	A/Malaysia/RP1647/2018	Institut Penyelidikan Perubatan	WHO Collaborating Centre for Reference and Research on Influenza	Deng,Y-M; Iannello,P; Lau,H; Kaye,M; Todd,A; Spirason,N; Komadina,N.
EPI1328729	HA	Malaysia	2018-Jan-10	EPI_ISL_332754	A/Malaysia/RP0172/2018	Institut Penyelidikan Perubatan	WHO Collaborating Centre for Reference and Research on Influenza	Deng,Y-M; Iannello,P; Lau,H; Kaye,M; Todd,A; Spirason,N; Komadina,N.
EPI1328726	HA	Malaysia	2018-Jan-12	EPI_ISL_332753	A/Malaysia/RP0171/2018	Institut Penyelidikan Perubatan	WHO Collaborating Centre for Reference and Research on Influenza	Deng,Y-M; Iannello,P; Lau,H; Kaye,M; Todd,A; Spirason,N; Komadina,N.
EPI1281646	HA	Thailand	2018-Mar-06	EPI_ISL_322767	A/Surat Thani/61/2018	WHO National Influenza Centre, National Institute of Medical Research (NIMR)	WHO Collaborating Centre for Reference and Research on Influenza
EPI1297222	HA	Philippines	2018-Jul-30	EPI_ISL_326763	A/Philippines/54/2018	Research Institute of Tropical Medicine	WHO Collaborating Centre for Reference and Research on Influenza	Deng,Y-M;Iannello,P; Lau,H;Kaye,M; Todd,A; Spirason,N; Komadina,N.
EPI1548772	HA	South Africa	2019-May-21	EPI_ISL_378121	A/South Africa/R05624/2019	National Institute for Communicable Disease	WHO Collaborating Centre for Reference and Research on Influenza	Deng,Y-M; Iannello,P; Lau,H; Todd,A; Spirason,N; Komadina,N.
EPI1548769	HA	South Africa	2019-Apr-16	EPI_ISL_378120	A/South Africa/R03973/2019	National Institute for Communicable Disease	WHO Collaborating Centre for Reference and Research on Influenza	Deng,Y-M; Iannello,P; Lau,H; Todd,A; Spirason,N; Komadina,N.
EPI1384069	HA	Australia	2019-Jan-14	EPI_ISL_345233	A/Sydney/1001/2019	Institute of Medical and Veterinary Science (IMVS)	WHO Collaborating Centre for Reference and Research on Influenza	Deng,Y-M; Iannello,P; Lau,H; Kaye,M; Todd,A; Spirason,N; Komadina,N.
EPI1281685	HA	Australia	2018-Aug-14	EPI_ISL_322780	A/Sydney/1016/2018	Institute of Medical and Veterinary Science (IMVS)	WHO Collaborating Centre for Reference and Research on Influenza
EPI1584478	HA	New Caledonia	2019-May-20	EPI_ISL_389516	A/New Caledonia/87/2019	Institut Pasteur New Caledonia	WHO Collaborating Centre for Reference and Research on Influenza	Deng,Y-M; Iannello,P; Lau,H; Todd,A; Spirason,N; Komadina,N.
EPI1388467	HA	New Caledonia	2018-Feb-27	EPI_ISL_346462	A/New Caledonia/7/2018	Institut Pasteur New Caledonia	WHO Collaborating Centre for Reference and Research on Influenza	Deng,Y-M; Iannello,P; Lau,H; Todd,A; Spirason,N; Komadina,N.
EPI1584460	HA	Cambodia	2019-Jun-03	EPI_ISL_389509	A/Cambodia/FSS40727/2019	Institute Pasteur du Cambodia	WHO Collaborating Centre for Reference and Research on Influenza	Deng,Y-M; Iannello,P; Lau,H; Todd,A; Spirason,N; Komadina,N.
EPI1584498	HA	Sri Lanka	2019-Aug-04	EPI_ISL_389526	A/Sri Lanka/40/2019	Medical Research Institute	WHO Collaborating Centre for Reference and Research on Influenza	Deng,Y-M; Iannello,P; Lau,H; Todd,A; Spirason,N; Komadina,N.
EPI1388555	HA	Papua New Guinea	2018-Jun-22	EPI_ISL_346474	A/Papua New Guinea/4/2018	Papua New Guinea Institute of Medical Research	WHO Collaborating Centre for Reference and Research on Influenza	Deng,Y-M; Iannello,P; Lau,H; Todd,A; Spirason,N; Komadina,N.
EPI1671767	HA	Australia	2018-Jan-04	EPI_ISL_406712	A/Brisbane/02/2018	Queensland Health Forensic and Scientific Services	WHO Collaborating Centre for Reference and Research on Influenza	Deng,Y-M; Iannello,P; Lau,H; Todd,A; Spirason,N; Moselen,J; Komadina,N.
EPI1589575	HA	Australia	2019-Aug-19	EPI_ISL_390575	A/Townsville/50/2019	Queensland Health Forensic and Scientific Services	WHO Collaborating Centre for Reference and Research on Influenza	Deng,Y-M; Iannello,P; Lau,H; Todd,A; Spirason,N; Komadina,N.
EPI1589554	HA	Australia	2019-Aug-19	EPI_ISL_390575	A/Townsville/50/2019	Queensland Health Forensic and Scientific Services	WHO Collaborating Centre for Reference and Research on Influenza	Deng,Y-M; Iannello,P; Lau,H; Todd,A; Spirason,N; Komadina,N.
EPI1283241	HA	Australia	2018-Aug-02	EPI_ISL_323090	A/Townsville/21/2018	Queensland Health Forensic and Scientific Services	WHO Collaborating Centre for Reference and Research on Influenza	Deng,Y-M; Iannello,P; Lau,H; Kaye,M;Todd,A; Spirason,N; Komadina,N.
EPI1255765	HA	Australia	2018-May-10	EPI_ISL_314811	A/Brisbane/59/2018	Queensland Health Forensic and Scientific Services	WHO Collaborating Centre for Reference and Research on Influenza	Deng,Y-M; Iannello,P; Lau,H; Kaye,M; Todd,A; Spirason,N; Komadina,N
EPI1021955	HA	Australia	2017-Apr-03	EPI_ISL_269278	A/Brisbane/37/2017	Queensland Health Forensic and Scientific Services	WHO Collaborating Centre for Reference and Research on Influenza	Deng,Y-M.; Iannello,P.; Kaye,M.; Lau,H; Todd,A.; Komadina,N.
EPI1388453	HA	New Zealand	2018-Sep-26	EPI_ISL_346460	A/Christchurch/525/2018	Canterbury Health Services	WHO Collaborating Centre for Reference and Research on Influenza	Deng,Y-M; Iannello,P; Lau,H; Todd,A; Spirason,N; Komadina,N.
EPI1436703	HA	Australia	2019-Jan-20	EPI_ISL_355189	A/Perth/10/2019	Pathwest QE II Medical Centre	WHO Collaborating Centre for Reference and Research on Influenza	Deng,Y-M; Iannello,P; Lau,H; Todd,A; Spirason,N; Moselen,J; Komadina,N.
EPI1359737	HA	Australia	2019-Jan-05	EPI_ISL_339281	A/Perth/3/2019	Pathwest QE II Medical Centre	WHO Collaborating Centre for Reference and Research on Influenza	Deng,Y-M; Iannello,P; Lau,H; Kaye,M; Todd,A; Spirason,N; Komadina,N.
EPI1338628	HA	Australia	2018-Nov-01	EPI_ISL_334433	A/Perth/183/2018	Pathwest QE II Medical Centre	WHO Collaborating Centre for Reference and Research on Influenza	Deng,Y-M; Iannello,P; Lau,H; Kaye,M; Todd,A; Spirason,N; Komadina,N.
EPI1489578	HA	Australia	2019-May-20	EPI_ISL_364296	A/Victoria/754/2019	Monash Medical Centre	WHO Collaborating Centre for Reference and Research on Influenza	Deng,Y-M; Iannello,P; Lau,H; Todd,A; Spirason,N; Komadina,N.
EPI1542770	HA	Australia	2019-Jul-07	EPI_ISL_377138	A/Victoria/142/2019	Victorian Infectious Diseases Reference Laboratory	WHO Collaborating Centre for Reference and Research on Influenza	Deng,Y-M; Iannello,P; Lau,H; Todd,A; Spirason,N; Komadina,N.
EPI1548787	HA	Fiji	2019-Mar-16	EPI_ISL_378126	A/Fiji/51/2019	National Centre for Scientific Services for Virology and Vector Borne Diseases	WHO Collaborating Centre for Reference and Research on Influenza	Deng,Y-M; Iannello,P; Lau,H; Todd,A; Spirason,N; Komadina,N.
EPI1255907	HA	Fiji	2018-May-17	EPI_ISL_314849	A/Fiji/54/2018	National Centre for Scientific Services for Virology and Vector Borne Diseases	WHO Collaborating Centre for Reference and Research on Influenza	Deng,Y-M; Iannello,P; Lau,H; Kaye,M; Todd,A; Spirason,N; Komadina,N.
EPI1355406	HA	Australia	2018-Nov-03	EPI_ISL_338278	A/Darwin/6/2018	Influenza Surveillance Centre for Disease Control	WHO Collaborating Centre for Reference and Research on Influenza	Deng,Y-M; Iannello,P; Lau,H; Kaye,M; Todd,A; Spirason,N; Komadina,N.
EPI1335800	HA	Australia	2018-Nov-25	EPI_ISL_333979	A/Darwin/123/2018	Influenza Surveillance Centre for Disease Control	WHO Collaborating Centre for Reference and Research on Influenza	Deng,Y-M; Iannello,P; Lau,H; Kaye,M; Todd,A; Spirason,N; Komadina,N.
EPI1550236	HA	Timor-Leste	2019-Apr-02	EPI_ISL_378579	A/Timor-Leste/94/2019	Laboratório Nacional da Saúde	WHO Collaborating Centre for Reference and Research on Influenza	Da Costa,E; Tilman,A; Barreto,I; Freitas,L; Wapling,J; Deng,Y-M; Komadina,N.
EPI1584466	HA	New Zealand	2019-Jun-06	EPI_ISL_389511	A/Wellington/36/2019	Institute of Environmental Science and Research	WHO Collaborating Centre for Reference and Research on Influenza	Deng,Y-M; Iannello,P; Lau,H; Todd,A; Spirason,N; Komadina,N.
EPI1388504	HA	New Zealand	2018-Jul-18	EPI_ISL_346467	A/Tauranga/5/2018	Institute of Environmental Science and Research	WHO Collaborating Centre for Reference and Research on Influenza	Deng,Y-M; Iannello,P; Lau,H; Todd,A; Spirason,N; Komadina,N.
EPI1297283	HA	New Zealand	2018-Jun-20	EPI_ISL_326786	A/North-West Auckland/1/2018	Institute of Environmental Science and Research	WHO Collaborating Centre for Reference and Research on Influenza	Deng,Y-M;Iannello,P; Lau,H;Kaye,M; Todd,A; Spirason,N; Komadina,N.
EPI1584508	HA	Australia	2019-Aug-03	EPI_ISL_389531	A/Victoria/2771/2019	Royal Chidrens Hospital	WHO Collaborating Centre for Reference and Research on Influenza	Deng,Y-M; Iannello,P; Lau,H; Todd,A; Spirason,N; Komadina,N.
EPI1434717	HA	Australia	2019-Mar-01	EPI_ISL_354482	A/Victoria/910/2019	Royal Chidrens Hospital	WHO Collaborating Centre for Reference and Research on Influenza	Deng,Y-M; Iannello,P; Lau,H; Todd,A; Spirason,N; Komadina,N.
EPI1345762	HA	Australia	2018-Dec-28	EPI_ISL_336002	A/Newcastle/77/2018	John Hunter Hospital	WHO Collaborating Centre for Reference and Research on Influenza	Deng,Y-M; Iannello,P; Lau,H; Kaye,M; Todd,A; Spirason,N; Komadina,N.
EPI1281667	HA	Australia	2018-Aug-09	EPI_ISL_322774	A/Newcastle/45/2018	John Hunter Hospital	WHO Collaborating Centre for Reference and Research on Influenza
EPI1489572	HA	Brunei	2019-Mar-02	EPI_ISL_364294	A/Brunei/8/2019	R.I.P.A.S. Hospital, Department of Laboratory Services	WHO Collaborating Centre for Reference and Research on Influenza	Deng,Y-M; Iannello,P; Lau,H; Todd,A; Spirason,N; Komadina,N.
EPI1489566	HA	Brunei	2019-Apr-13	EPI_ISL_364292	A/Brunei/43/2019	R.I.P.A.S. Hospital, Department of Laboratory Services	WHO Collaborating Centre for Reference and Research on Influenza	Deng,Y-M; Iannello,P; Lau,H; Todd,A; Spirason,N; Komadina,N.
EPI1647294	HA	Malaysia	2019-Oct-22	EPI_ISL_401812	A/Malaysia/UM015/2019	University Malaya	WHO Collaborating Centre for Reference and Research on Influenza	Deng,Y-M; Iannello,P; Lau,H; Todd,A; Spirason,N; Moselen,J; Komadina,N.
EPI1355392	HA	Australia	2018-Oct-22	EPI_ISL_338276	A/Victoria/2117/2018	Alfred Hospital	WHO Collaborating Centre for Reference and Research on Influenza	Deng,Y-M; Iannello,P; Lau,H; Kaye,M; Todd,A; Spirason,N; Komadina,N.
EPI1364349	HA	Japan	2018-Dec-17	EPI_ISL_340039	A/SAPPORO/63/2018	Sapporo City Institute of Public Health	National Institute of Infectious Diseases (NIID)	Kuwahara,Tomoko;Takashita,Emi;Fujisaki,Seiichiro;Shirakura,Masayuki;Watanabe,Shinji;Odagiri,Takato
EPI1465202	HA	Lao, People's Democratic Republic	2018-Oct-22	EPI_ISL_360175	A/Laos/F3029/2018	National Center for Laboratory and Epidemiology	National Institute of Infectious Diseases (NIID)	Kuwahara,Tomoko;Takashita,Emi;Fujisaki,Seiichiro;Shirakura,Masayuki;Watanabe,Shinji;Odagiri,Takato
EPI1346381	HA	Japan	2018-Oct-10	EPI_ISL_336220	A/HIROSHIMA/71/2018	Center for Public Health and Environment, Hiroshima Prefectural Technology Research Institute	National Institute of Infectious Diseases (NIID)	Kuwahara,Tomoko;Takashita,Emi;Fujisaki,Seiichiro;Shirakura,Masayuki;Watanabe,Shinji;Odagiri,Takato
EPI1367474	HA	Colombia	2018-Dec-29	EPI_ISL_340951	A/Colombia/6280/2018	Instituto Nacional de Salud de Columbia	Centers for Disease Control and Prevention
EPI1329490	HA	Mexico	2018-Jul-14	EPI_ISL_332995	A/Mexico/2059/2018	Laboratorio de Virus Respiratorio	Centers for Disease Control and Prevention
EPI1259401	HA	Switzerland	2017-Dec-20	EPI_ISL_315811	A/Switzerland/3330/2017	National Institute for Medical Research	Centers for Disease Control and Prevention
EPI1574220	HA	Australia	2019-Mar-21	EPI_ISL_386911	A/Darwin/102/2019	WHO Collaborating Centre for Reference and Research on Influenza	Centers for Disease Control and Prevention
EPI1316026	HA	Nigeria	2018-Feb-27	EPI_ISL_330825	A/Nigeria/3399/2018	National Influenza Reference Laboratory	Centers for Disease Control and Prevention
EPI1420475	HA	Pakistan	2019-Feb-12	EPI_ISL_351825	A/Pakistan/1341/2019	National Institute of Health	Centers for Disease Control and Prevention
EPI1267228	HA	Uganda	2018-Apr-19	EPI_ISL_319839	A/Uganda/6825/2018	Uganda Virus Research Institute (UVRI), National Influenza Center	Centers for Disease Control and Prevention
EPI1448775	HA	Bolivia, Plurinationial State of	2018-Nov-23	EPI_ISL_357920	A/Bolivia/4069/2018	Instituto Nacional de Laboratoriosde Salud (INLASA)	Centers for Disease Control and Prevention
EPI1333062	HA	Bangladesh	2018-Aug-09	EPI_ISL_333518	A/Bangladesh/291/2018	Institute of Epidemiology Disease Control and Research (IEDCR) & Bangladesh National Influenza Centre (NIC)	Centers for Disease Control and Prevention
EPI1448846	HA	United States	2019-Apr-17	EPI_ISL_357929	A/Indiana/30/2019	Indiana State Department of Health Laboratories	Centers for Disease Control and Prevention
EPI1323988	HA	United States	2018-Aug-06	EPI_ISL_331989	A/Louisiana/18/2018	Louisiana Department of Health and Hospitals	Centers for Disease Control and Prevention
EPI1385581	HA	United States	2019-Jan-29	EPI_ISL_346008	A/Tennessee/08/2019	Tennessee Department of Health Laboratory-Nashville	Centers for Disease Control and Prevention
EPI1396692	HA	United States	2019-Feb-15	EPI_ISL_348064	A/California/66/2019	California Department of Health Services	Centers for Disease Control and Prevention
EPI176504	HA	United States	2009-Apr-09	EPI_ISL_29577	A/California/07/2009	Naval Health Research Center (NHRC) U.S. Navy	Centers for Disease Control and Prevention
EPI1408159	HA	Ecuador	2018-Dec-13	EPI_ISL_349808	A/Ecuador/815/2018	INSPI	Centers for Disease Control and Prevention
EPI1316147	HA	Maldives	2018-May-19	EPI_ISL_330840	A/Maldives/483/2018	Ministry of Health	Centers for Disease Control and Prevention
EPI1267276	HA	Philippines	2018-Jan-04	EPI_ISL_319845	A/Philippines/0008/2018	Research Institute for Tropical Medicine, Virology Department	Centers for Disease Control and Prevention
EPI1267048	HA	Peru	2018-May-31	EPI_ISL_319816	A/Peru/5218/2018	Laboratorio de Referencia Nacional Virus Respiratorios, Instituto Nacional de Salud	Centers for Disease Control and Prevention
EPI1276879	HA	Singapore	2018-Apr-23	EPI_ISL_321746	A/Singapore/KK0353/2018	Ministry of Health, Singapore	Ministry of Health, Singapore	Chen,B.;Zhou, Z.; Mak,T.M.; Cui,L; Lin,R.T.P.
EPI1276855	HA	Singapore	2018-Apr-26	EPI_ISL_321743	A/Singapore/TT0488/2018	Ministry of Health, Singapore	Ministry of Health, Singapore	Chen,B.;Zhou, Z.; Mak,T.M.; Cui,L; Lin,R.T.P.
EPI1276655	HA	Singapore	2018-Feb-13	EPI_ISL_321718	A/Singapore/GP0429/2018	Ministry of Health, Singapore	Ministry of Health, Singapore	Chen,B.; Phuah,S.P.; Mak,T.M.; Chen,S.L.; Yeo,J; Cui,L; Lin,R.T.P.
EPI1384624	HA	Brazil	2018-Oct-24	EPI_ISL_345590	A/Santa Catarina/1302/2018	LACEN SC	Instituto Oswaldo Cruz FIOCRUZ - Laboratory of Respiratory Viruses and Measles (LVRS)	NIC,FIOCRUZ
EPI1279847	HA	Russian Federation	2018-Apr-03	EPI_ISL_322372	A/Moscow/122/2018		WHO National Influenza Centre Russian Federation

## Sheet: H3N2
We acknowledge the authors, originating and submitting laboratories of the sequences from GISAID’s EpiFlu™ Database on which this research is based. The list is detailed below.
All submitters of data may be contacted directly via the GISAID website www.gisaid.org
Segment ID	Segment	Country	Collection date	Isolate-ID	Isolate name	Originating Lab	Submitting Lab	Authors
EPI1270812	HA	Mauritius	2018-May-10	EPI_ISL_320642	A/Mauritius/2287/2018	Central Health Laboratory	Crick Worldwide Influenza Centre
EPI1223478	HA	Morocco	2018-Jan-13	EPI_ISL_308712	A/Agadir/757/2018	Institut National d'Hygi&egrave;ne	Crick Worldwide Influenza Centre
EPI1436539	HA	Saudi Arabia	2018-Aug-11	EPI_ISL_355104	A/Saudi Arabia/459160/2018	Ministry of Health Riyadh	Crick Worldwide Influenza Centre
EPI1354470	HA	France	2018-Sep-19	EPI_ISL_337909	A/La Reunion/1972/2018	CNR Virus des Infections Respiratoires - France SUD	Crick Worldwide Influenza Centre
EPI1478253	HA	Iran, Islamic Republic of	2019-Apr-12	EPI_ISL_361875	A/Iran/171909/2019	National Influenza Center of Iran, Virology Department, School of Public Health, Tehran University of Medical Sciences	Crick Worldwide Influenza Centre	Talat Mokhtari Azad, John McCauley
EPI1370179	HA	Turkey	2018-Dec-26	EPI_ISL_341331	A/Samsun/910/2018	Refik Saydam National Public Health Agency	Ministry of Health Turkey
EPI1243355	HA	Turkey	2018-Jan-18	EPI_ISL_312315	A/Ankara/254/2018	Refik Saydam National Public Health Agency	Ministry of Health Turkey
EPI1436743	HA	Taiwan	2019-Mar-13	EPI_ISL_355213	A/Taiwan/81988/2019	Centers for Disease Control, R.O.C. (Taiwan)	Centers for Disease Control, R.O.C. (Taiwan)
EPI1449642	HA	Canada	2019-Apr-17	EPI_ISL_358086	A/Alberta/RV1965/2019	Provincial Laboratory of Public Health for Southern Alberta	Public Health Agency of Canada (PHAC)	Bastien, N.; Grenkow, D.; Hart, L.; Normand, S.; Powell, A.; Li, Y.
EPI1353596	HA	Hong Kong (SAR)	2018-Nov-12	EPI_ISL_337490	A/HK/2693/2018	Hong Kong Department of Health	Hong Kong Department of Health	Mak,G.C.; Lo,J.Y.C.
EPI1616669	HA	Australia	2018-Oct-01	EPI_ISL_396846	A/Victoria/23/2018		Import from public-domain	Tan,G.; Fedorova,N.; Amedeo,P.; Isom,R.; Hu,L.; Christensen,J.; Miller,J.; Durbin,A.; Williams,T.; Cadiz,C.; Barr,I.
EPI1393746	HA	Netherlands	2019-Feb-20	EPI_ISL_347546	A/Netherlands/00627/2019	Erasmus Medical Center	Erasmus Medical Center
EPI1353020	HA	China	2019-Jan-02	EPI_ISL_337308	A/Yunnan-Wuhua/19/2019	WHO Chinese National Influenza Center	WHO Chinese National Influenza Center	Xiaoxu,Zeng;Xiyan,Li;Weijuan,Huang;Lei,Yang;Dayan,Wang;Yuelong,Shu
EPI1340530	HA	China	2018-Mar-09	EPI_ISL_334996	A/Heilongjiang-Aihui/1208/2018	WHO Chinese National Influenza Center	WHO Chinese National Influenza Center	Xiaoxu,Zeng;Xiyan,Li;Weijuan,Huang;Lei,Yang;Dayan,Wang;Yuelong,Shu
EPI1339102	HA	China	2018-Nov-30	EPI_ISL_334520	A/Chongqing-Yuzhong/11928/2018	WHO Chinese National Influenza Center	WHO Chinese National Influenza Center	Xiaoxu,Zeng;Xiyan,Li;Weijuan,Huang;Lei,Yang;Dayan,Wang;Yuelong,Shu
EPI1647805	HA	Malaysia	2019-Oct-14	EPI_ISL_402017	A/Malaysia/RP2256/2019	Institut Penyelidikan Perubatan	WHO Collaborating Centre for Reference and Research on Influenza	Deng,Y-M; Iannello,P; Lau,H; Todd,A; Spirason,N; Moselen,J; Komadina,N.
EPI1550178	HA	Malaysia	2019-Feb-15	EPI_ISL_378566	A/Malaysia/RP0574/2019	Institut Penyelidikan Perubatan	WHO Collaborating Centre for Reference and Research on Influenza	Deng,Y-M; Iannello,P; Lau,H; Todd,A; Spirason,N; Komadina,N.
EPI1550175	HA	Malaysia	2019-Feb-12	EPI_ISL_378565	A/Malaysia/RP0571/2019	Institut Penyelidikan Perubatan	WHO Collaborating Centre for Reference and Research on Influenza	Deng,Y-M; Iannello,P; Lau,H; Todd,A; Spirason,N; Komadina,N.
EPI1550172	HA	Malaysia	2018-Dec-31	EPI_ISL_378564	A/Malaysia/RP0115/2018	Institut Penyelidikan Perubatan	WHO Collaborating Centre for Reference and Research on Influenza	Deng,Y-M; Iannello,P; Lau,H; Todd,A; Spirason,N; Komadina,N.
EPI1550169	HA	Malaysia	2018-Dec-29	EPI_ISL_378563	A/Malaysia/RP0113/2018	Institut Penyelidikan Perubatan	WHO Collaborating Centre for Reference and Research on Influenza	Deng,Y-M; Iannello,P; Lau,H; Todd,A; Spirason,N; Komadina,N.
EPI1550166	HA	Malaysia	2018-Dec-05	EPI_ISL_378562	A/Malaysia/RP4693/2018	Institut Penyelidikan Perubatan	WHO Collaborating Centre for Reference and Research on Influenza	Deng,Y-M; Iannello,P; Lau,H; Todd,A; Spirason,N; Komadina,N.
EPI1550163	HA	Malaysia	2018-Dec-04	EPI_ISL_378561	A/Malaysia/RP4443/2018	Institut Penyelidikan Perubatan	WHO Collaborating Centre for Reference and Research on Influenza	Deng,Y-M; Iannello,P; Lau,H; Todd,A; Spirason,N; Komadina,N.
EPI1550160	HA	Malaysia	2018-Oct-25	EPI_ISL_378560	A/Malaysia/RP4370/2018	Institut Penyelidikan Perubatan	WHO Collaborating Centre for Reference and Research on Influenza	Deng,Y-M; Iannello,P; Lau,H; Todd,A; Spirason,N; Komadina,N.
EPI1550157	HA	Malaysia	2018-Oct-11	EPI_ISL_378559	A/Malaysia/RP4361/2018	Institut Penyelidikan Perubatan	WHO Collaborating Centre for Reference and Research on Influenza	Deng,Y-M; Iannello,P; Lau,H; Todd,A; Spirason,N; Komadina,N.
EPI1550154	HA	Malaysia	2018-Nov-01	EPI_ISL_378558	A/Malaysia/RP4242/2018	Institut Penyelidikan Perubatan	WHO Collaborating Centre for Reference and Research on Influenza	Deng,Y-M; Iannello,P; Lau,H; Todd,A; Spirason,N; Komadina,N.
EPI1542257	HA	Malaysia	2019-Jan-01	EPI_ISL_376953	A/Malaysia/RP0118/2019	Institut Penyelidikan Perubatan	WHO Collaborating Centre for Reference and Research on Influenza	Deng,Y-M; Iannello,P; Lau,H; Todd,A; Spirason,N; Komadina,N.
EPI1542254	HA	Malaysia	2019-Jan-01	EPI_ISL_376952	A/Malaysia/RP0049/2019	Institut Penyelidikan Perubatan	WHO Collaborating Centre for Reference and Research on Influenza	Deng,Y-M; Iannello,P; Lau,H; Todd,A; Spirason,N; Komadina,N.
EPI1484641	HA	Malaysia	2018-Dec-05	EPI_ISL_363390	A/Malaysia/RP4692/2018	Institut Penyelidikan Perubatan	WHO Collaborating Centre for Reference and Research on Influenza	Deng,Y-M; Iannello,P; Lau,H; Todd,A; Spirason,N; Komadina,N.
EPI1484638	HA	Malaysia	2018-Oct-30	EPI_ISL_363389	A/Malaysia/RP4375/2018	Institut Penyelidikan Perubatan	WHO Collaborating Centre for Reference and Research on Influenza	Deng,Y-M; Iannello,P; Lau,H; Todd,A; Spirason,N; Komadina,N.
EPI1359659	HA	Malaysia	2018-Sep-25	EPI_ISL_339259	A/Malaysia/RP3543/2018	Institut Penyelidikan Perubatan	WHO Collaborating Centre for Reference and Research on Influenza	Deng,Y-M; Iannello,P; Lau,H; Kaye,M; Todd,A; Spirason,N; Komadina,N.
EPI1359656	HA	Malaysia	2018-Sep-08	EPI_ISL_339258	A/Malaysia/RP3325/2018	Institut Penyelidikan Perubatan	WHO Collaborating Centre for Reference and Research on Influenza	Deng,Y-M; Iannello,P; Lau,H; Kaye,M; Todd,A; Spirason,N; Komadina,N.
EPI1359641	HA	Malaysia	2018-Sep-19	EPI_ISL_339253	A/Malaysia/RP3445/2018	Institut Penyelidikan Perubatan	WHO Collaborating Centre for Reference and Research on Influenza	Deng,Y-M; Iannello,P; Lau,H; Kaye,M; Todd,A; Spirason,N; Komadina,N.
EPI1328672	HA	Malaysia	2018-Jan-01	EPI_ISL_332735	A/Malaysia/RP0457/2018	Institut Penyelidikan Perubatan	WHO Collaborating Centre for Reference and Research on Influenza	Deng,Y-M; Iannello,P; Lau,H; Kaye,M; Todd,A; Spirason,N; Komadina,N.
EPI1322579	HA	Malaysia	2018-Jan-01	EPI_ISL_331786	A/Malaysia/RP0484/2018	Institut Penyelidikan Perubatan	WHO Collaborating Centre for Reference and Research on Influenza	Deng,Y-M; Iannello,P; Lau,H; Kaye,M; Todd,A; Spirason,N; Komadina,N
EPI1315801	HA	Philippines	2018-Jul-24	EPI_ISL_330729	A/Philippines/40/2018	Research Institute of Tropical Medicine	WHO Collaborating Centre for Reference and Research on Influenza	Deng,Y-M; Iannello,P; Lau,H; Kaye,M; Todd,A; Spirason,N; Komadina,N
EPI1179569	HA	Philippines	2017-Sep-13	EPI_ISL_299689	A/Philippines/13/2017	Research Institute of Tropical Medicine	WHO Collaborating Centre for Reference and Research on Influenza	Deng,Y-M.; Iannello,P.; Lau,H.; Kaye,M.; Todd,A.; Komadina,N.
EPI1436082	HA	Australia	2019-Feb-28	EPI_ISL_354756	A/South Australia/101/2019	Institute of Medical and Veterinary Science (IMVS)	WHO Collaborating Centre for Reference and Research on Influenza	Deng,Y-M; Iannello,P; Lau,H; Todd,A; Spirason,N; Komadina,N.
EPI1430435	HA	Australia	2019-Mar-22	EPI_ISL_353807	A/South Australia/218/2019	Institute of Medical and Veterinary Science (IMVS)	WHO Collaborating Centre for Reference and Research on Influenza	Deng,Y-M; Iannello,P; Lau,H; Todd,A; Spirason,N; Komadina,N.
EPI1387430	HA	Australia	2019-Jan-14	EPI_ISL_346316	A/South Australia/18/2019	Institute of Medical and Veterinary Science (IMVS)	WHO Collaborating Centre for Reference and Research on Influenza	Deng,Y-M; Iannello,P; Lau,H; Todd,A; Spirason,N; Komadina,N.
EPI1387409	HA	Australia	2019-Jan-02	EPI_ISL_346309	A/South Australia/1/2019	Institute of Medical and Veterinary Science (IMVS)	WHO Collaborating Centre for Reference and Research on Influenza	Deng,Y-M; Iannello,P; Lau,H; Todd,A; Spirason,N; Komadina,N.
EPI1312254	HA	Australia	2018-Sep-06	EPI_ISL_330114	A/Perth/1024/2018	Institute of Medical and Veterinary Science (IMVS)	WHO Collaborating Centre for Reference and Research on Influenza	Deng,Y-M; Iannello,P; Lau,H; Kaye,M; Todd,A; Spirason,N; Komadina,N.
EPI1255064	HA	Australia	2018-Feb-16	EPI_ISL_314622	A/Townsville/1000/2018	Institute of Medical and Veterinary Science (IMVS)	WHO Collaborating Centre for Reference and Research on Influenza	Deng,Y-M; Iannello,P; Lau,H; Kaye,M; Todd,A; Spirason,N; Komadina,N.
EPI1255061	HA	Australia	2018-Feb-13	EPI_ISL_314621	A/Canberra/1000/2018	Institute of Medical and Veterinary Science (IMVS)	WHO Collaborating Centre for Reference and Research on Influenza	Deng,Y-M; Iannello,P; Lau,H; Kaye,M; Todd,A; Spirason,N; Komadina,N.
EPI1444248	HA	New Caledonia	2019-Jan-09	EPI_ISL_356593	A/New Caledonia/1/2019	Institut Pasteur New Caledonia	WHO Collaborating Centre for Reference and Research on Influenza	Deng,Y-M; Iannello,P; Lau,H; Todd,A; Spirason,N; Moselen,J; Komadina,N.
EPI1309987	HA	New Caledonia	2018-Jun-03	EPI_ISL_329730	A/New Caledonia/23/2018	Institut Pasteur New Caledonia	WHO Collaborating Centre for Reference and Research on Influenza	Deng,Y-M; Iannello,P; Lau,H; Kaye,M; Todd,A; Spirason,N; Komadina,N.
EPI1434578	HA	Australia	2019-Jan-22	EPI_ISL_354432	A/Townsville/4/2019	Queensland Health Forensic and Scientific Services	WHO Collaborating Centre for Reference and Research on Influenza	Deng,Y-M; Iannello,P; Lau,H; Todd,A; Spirason,N; Komadina,N.
EPI1387403	HA	Macao	2019-Jan-07	EPI_ISL_346307	A/Macau/600114/2019	Laboratorio De Saude Publico	WHO Collaborating Centre for Reference and Research on Influenza	Deng,Y-M; Iannello,P; Lau,H; Todd,A; Spirason,N; Komadina,N.
EPI1132322	HA	Australia	2017-Aug-10	EPI_ISL_289943	A/Victoria/653/2017	Monash Medical Centre	WHO Collaborating Centre for Reference and Research on Influenza	Deng,Y-M.; Iannello,P.; Lau, H.; Kaye,M.; Todd,A.; Komadina,N.
EPI1359662	HA	Australia	2019-Jan-04	EPI_ISL_339260	A/Victoria/1/2019	Victorian Infectious Diseases Reference Laboratory	WHO Collaborating Centre for Reference and Research on Influenza	Deng,Y-M; Iannello,P; Lau,H; Kaye,M; Todd,A; Spirason,N; Komadina,N.
EPI1434602	HA	Australia	2019-Feb-08	EPI_ISL_354440	A/Canberra/27/2019	Canberra Hospital	WHO Collaborating Centre for Reference and Research on Influenza	Deng,Y-M; Iannello,P; Lau,H; Todd,A; Spirason,N; Komadina,N.
EPI1435971	HA	Australia	2019-Mar-11	EPI_ISL_354719	A/Sydney/54/2019	Clinical Virology Unit, CDIM	WHO Collaborating Centre for Reference and Research on Influenza	Deng,Y-M; Iannello,P; Lau,H; Todd,A; Spirason,N; Komadina,N.
EPI1255028	HA	Australia	2018-Feb-18	EPI_ISL_314610	A/Sydney/19/2018	Clinical Virology Unit, CDIM	WHO Collaborating Centre for Reference and Research on Influenza	Deng,Y-M; Iannello,P; Lau,H; Kaye,M; Todd,A; Spirason,N; Komadina,N.
EPI1179566	HA	Fiji	2017-Sep-18	EPI_ISL_299688	A/Fiji/71/2017	National Centre for Scientific Services for Virology and Vector Borne Diseases	WHO Collaborating Centre for Reference and Research on Influenza	Deng,Y-M.; Iannello,P.; Lau,H.; Kaye,M.; Todd,A.; Komadina,N.
EPI1358969	HA	Timor-Leste	2018-Mar-09	EPI_ISL_339060	A/Timor-Leste/24/2018	Laboratório Nacional da Saúde	WHO Collaborating Centre for Reference and Research on Influenza	Deng,Y-M; Iannello,P; Lau,H; Kaye,M; Todd,A; Spirason,N; Komadina,N.
EPI1444274	HA	New Zealand	2019-Mar-28	EPI_ISL_356602	A/Dunedin/12/2019	Institute of Environmental Science and Research	WHO Collaborating Centre for Reference and Research on Influenza	Deng,Y-M; Iannello,P; Lau,H; Todd,A; Spirason,N; Moselen,J; Komadina,N.
EPI1387475	HA	Australia	2019-Jan-12	EPI_ISL_346331	A/Newcastle/10/2019	John Hunter Hospital	WHO Collaborating Centre for Reference and Research on Influenza	Deng,Y-M; Iannello,P; Lau,H; Todd,A; Spirason,N; Komadina,N.
EPI1046598	HA	Australia	2017-Mar-21	EPI_ISL_275554	A/Newcastle/51/2017	John Hunter Hospital	WHO Collaborating Centre for Reference and Research on Influenza	Deng,Y-M.; Iannello,P.; Kaye,M.; Lau,H; Todd,A.; Komadina,N.
EPI1270467	HA	Japan	2018-May-21	EPI_ISL_320564	A/YAMAGATA/189/2018	Yamagata Prefectural Institute of Public Health	National Institute of Infectious Diseases (NIID)	Kuwahara,Tomoko;Takashita,Emi;Fujisaki,Seiichiro;Shirakura,Masayuki;Watanabe,Shinji;Odagiri,Takato
EPI1370435	HA	Mongolia	2019-Jan-09	EPI_ISL_341450	A/Ulaanbaatar/163/2019	National Center for Communicable Diseases	National Institute of Infectious Diseases (NIID)	Kuwahara,Tomoko;Takashita,Emi;Fujisaki,Seiichiro;Shirakura,Masayuki;Watanabe,Shinji;Odagiri,Takato
EPI1445307	HA	Japan	2019-Feb-24	EPI_ISL_356874	A/KANAGAWA/AC1873/2019	National Institute of Infectious Diseases (NIID)	National Institute of Infectious Diseases (NIID)	Kuwahara,Tomoko;Takashita,Emi;Fujisaki,Seiichiro;Shirakura,Masayuki;Watanabe,Shinji;Odagiri,Takato
EPI1443583	HA	Japan	2019-Jan-07	EPI_ISL_356444	A/OSAKA/2/2019	Osaka Prefectural Institute of Public Health	National Institute of Infectious Diseases (NIID)	Kuwahara,Tomoko;Takashita,Emi;Fujisaki,Seiichiro;Shirakura,Masayuki;Watanabe,Shinji;Odagiri,Takato
EPI1310265	HA	Thailand	2018-Apr-02	EPI_ISL_329807	A/Surat Thani/83/2018	WHO National Influenza Centre, National Institute of Medical Research (NIMR)	Centers for Disease Control and Prevention
EPI1273988	HA	Brazil	2018-May-18	EPI_ISL_321237	A/Alagoas/615/2018	Instituto Oswaldo Cruz FIOCRUZ - Laboratory of Respiratory Viruses and Measles (LVRS)	Centers for Disease Control and Prevention
EPI1311819	HA	Russian Federation	2018-May-03	EPI_ISL_330032	A/St Petersburg/RII-530/2018	Russian Academy of Medical Sciences	Centers for Disease Control and Prevention
EPI1336583	HA	United Arab Emirates	2018-Oct-13	EPI_ISL_334105	A/Abu Dhabi/123/2018	Shaikh Khalifa Medical City	Centers for Disease Control and Prevention
EPI1174043	HA	United States	2017-Dec-14	EPI_ISL_298310	A/Kansas/14/2017	Kansas Department of Health and Environment	Centers for Disease Control and Prevention
EPI1326015	HA	Switzerland	2018-Jan-01	EPI_ISL_332305	A/Switzerland/8060/2017	National Institute for Medical Research	Centers for Disease Control and Prevention
EPI1026711	HA	Hong Kong (SAR)	2014-Feb-26	EPI_ISL_270160	A/Hong Kong/4801/2014	National Institute for Medical Research	Centers for Disease Control and Prevention
EPI1607125	HA	Australia	2018-Dec-23	EPI_ISL_395033	A/Newcastle/82/2018	WHO Collaborating Centre for Reference and Research on Influenza	Centers for Disease Control and Prevention
EPI1607117	HA	Australia	2019-Feb-06	EPI_ISL_395032	A/South Australia/34/2019	WHO Collaborating Centre for Reference and Research on Influenza	Centers for Disease Control and Prevention
EPI1055965	HA	Singapore	2016-Jan-12	EPI_ISL_277146	A/Singapore/TT1374/2016	WHO Collaborating Centre for Reference and Research on Influenza	Centers for Disease Control and Prevention
EPI1438043	HA	Pakistan	2019-Jan-23	EPI_ISL_355543	A/Pakistan/490/2019	National Institute of Health	Centers for Disease Control and Prevention
EPI1350358	HA	Vietnam	2018-Sep-07	EPI_ISL_336736	A/Vietnam/205/2018	National Institute of Hygiene and Epidemiology	Centers for Disease Control and Prevention
EPI1329317	HA	Canada	2018-Aug-29	EPI_ISL_332972	A/Alberta/RV3927/2018	National Microbiology Laboratory, Health Canada	Centers for Disease Control and Prevention
EPI1329301	HA	Canada	2018-Jul-17	EPI_ISL_332970	A/Alberta/RV3924/2018	National Microbiology Laboratory, Health Canada	Centers for Disease Control and Prevention
EPI1329209	HA	Bangladesh	2018-Aug-27	EPI_ISL_332958	A/Bangladesh/723/2018	Institute of Epidemiology Disease Control and Research (IEDCR) & Bangladesh National Influenza Centre (NIC)	Centers for Disease Control and Prevention
EPI398417	HA	United States	2012-Apr-15	EPI_ISL_129858	A/Texas/50/2012	Texas Department of State Health Services-Laboratory Services	Centers for Disease Control and Prevention
EPI1318287	HA	United States	2018-Sep-12	EPI_ISL_331137	A/Alaska/52/2018	Alaska State Virology Lab	Centers for Disease Control and Prevention
EPI614451	HA	United States	2014-Sep-24	EPI_ISL_189816	A/Michigan/15/2014	Michigan Department of Community Health	Centers for Disease Control and Prevention
EPI1356645	HA	United States	2018-Dec-11	EPI_ISL_338585	A/Alabama/43/2018	ADPH Bureau of Clinical Laboratories	Centers for Disease Control and Prevention
EPI1439462	HA	United States	2019-Feb-22	EPI_ISL_355724	A/California/71/2019	California Department of Health Services	Centers for Disease Control and Prevention
EPI1470294	HA	United States	2018-Feb-12	EPI_ISL_360861	A/Tennessee/48/2018	Vanderbilt University Medical Center	Centers for Disease Control and Prevention
EPI1282854	HA	Philippines	2018-May-06	EPI_ISL_322958	A/Philippines/0464/2018	Research Institute for Tropical Medicine, Virology Department	Centers for Disease Control and Prevention
EPI780183	HA	Singapore	2016-Jun-14	EPI_ISL_225834	A/Singapore/INFIMH-16-0019/2016	Ministry of Health, Singapore	Ministry of Health, Singapore	Chen,B.; Phuah,S.P.; Mak,T.M.; Chen,S.L.; Yen,T; Yeo,J; Cui,L; Lin,R.T.P.
EPI1478724	HA	France	2019-Apr-21	EPI_ISL_362087	A/Dijon/2017/2019	Institut Pasteur	Institut Pasteur
